# Supplementary material for: A multi-step nucleation process determines the kinetics of prion-like domain phase separation
Source: Nat Commun. 2021 Jul 23;12:4513. doi: 10.1038/s41467-021-24727-z (PMC8302766; doi:10.1038/s41467-021-24727-z)
Supplement: Supplementary file 4 — Source Data [file 41467_2021_24727_MOESM4_ESM.xlsx]

## Sheet: Figure 2A
0.15 M NaCl				1M NaCl

## Sheet: Figure 2B
Low Concentration Arm			High Concentration Arm
[NaCl] mM	[Light Phase] mM		[NaCl] mM	[Dense Phase] mM
100	0.5432		0	0
100	0.543		150	30.5861
150	0.2148		300	32.0882
150	0.2213		300	23.1518
200	0.1577		500	29.0578
200	0.1619		500	32.4711
1000	0.0478		1000	30.5516
1000	0.0467		1000	32.1508
400	0.0735
400	0.0778
500	0.0671
500	0.0658
800	0.053
800	0.0538
300	0.0956
300	0.0911

## Sheet: Figure 2D
[NaCl] (mM)	<tauD> (s)	SE_tauD (s)
60	0.152453	0.00590793
150	0.185049	0.0154028
300	0.278934	0.0133286
500	0.445984	0.0186552
1000	0.623404	0.0264403

## Sheet: Figure 3B
	A1-LCD			Aro Depleted LCD
Time ms	Rg^2 (angstrom^2)	error		Time ms	Rg^2 (angstrom^2)	error
0.0688	738.883	29.5103		0.9688	889.648	22.573
0.146	713.82	30.8078		1.8438	888.085	24.2954
0.209	679.004	29.2639		2.7188	869.592	23.735
0.302	702.82	23.2982		3.7687	859.973	24.2831
0.462	741.091	30.469		4.6438	870.099	24.4805
0.646	650.714	26.6305		5.5187	849.305	23.5078
0.926	698.93	22.772		6.3937	886.593	24.007
1.21	599.241	17.8881		7.2687	848.573	21.1649
1.53	609.72	18.027		8.1438	943.549	23.4711
1.9	525.018	14.966		9.0188	898.649	22.9406
2.31	534.925	11.963		9.8937	897.434	24.4253
2.77	534.954	10.5899		10.7687	896.7	22.7504
3.27	498.163	14.6059		11.6437	887.98	23.7486
3.81	540.342	11.5338		12.5187	864.346	24.5412
4.39	515.824	13.0952		13.3937	889.834	24.1224
5.02	471.163	17.8434		14.2687	882.284	21.8711
5.7	563.711	12.2331		15.1437	873.61	23.4895
6.42	574.588	14.0966		16.0187	850.896	24.2806
7.18	586.287	15.5706		16.8937	911.346	23.9347
8.25	599.905	16.2452		17.7687	912.76	23.6565
9.29	626.65	19.5152		18.6437	904.933	24.8965
10.3	682.29	19.4589		19.5187	930.482	24.2609
11.9	647.846	22.4244		20.0437	948.315	55.5765
13.3	742.902	22.0317
14.7	755.254	34.0275
16.1	857.608	31.6582
17.4	817.088	32.2585

## Sheet: Figure 4A
Top												Bottom
50 mM NaCl, 0.3 mg/mL			50 mM NaCl, 5.6 mg/mL			50 mM NaCl, 10.1 mg/mL			50 mM NaCl, 2.3 mg/mL			no NaCl 0.35 mg/mL			no NaCl, 5.6 mg/mL
0.144754	41.0442		0.0719026	21.8467		0.13672	16.4411		0.16807	9.82032		0.108003	44.1573		0.03002	67.9577
0.297959	2.78037		0.545455	0.00837853		0.535354	3.77844e-13		0.248485	0.74457		0.535354	8.26095		0.571429	1.67811
0.395918	0.0582612		0.590909	0.00410654		0.570707	1.74046e-13		0.29697	0.0583547		0.570707	0.241545		0.642857	0.48495
0.493878	0.00430218		0.636364	0.00643343		0.606061	2.77169e-13		0.345455	0.00817672		0.606061	0.0135265		0.714286	0.245323
0.591837	0.00176168		0.681818	0.0128388		0.641414	7.17566e-14		0.393939	0.00121433		0.641414	0.00079178		0.785714	0.123818
0.689796	0.00348437		0.727273	0.0280183		0.676768	2.5256e-13		0.442424	0.00022057		0.676768	5.79759e-05		0.857143	0.0741064
0.787755	0.0134321		0.772727	0.0614709		0.712121	2.36679e-13		0.490909	5.41258e-05		0.712121	5.40686e-06		0.928571	0.061557
0.885714	0.0465633		0.818182	0.0974229		0.747475	4.36554e-14		0.539394	1.92408e-05		0.747475	7.07457e-07		1	0.0775724
0.983673	0.113976		0.863636	0.178176		0.782828	1.49144e-13		0.587879	1.01874e-05		0.782828	1.33037e-07		1.07143	0.146907
1.08163	0.238791		0.909091	0.209759		0.818182	6.96928e-14		0.636364	7.9277e-06		0.818182	3.99989e-08		1.14286	0.376127
1.17959	0.534969		0.954545	0.222265		0.853535	5.21851e-14		0.684848	8.72712e-06		0.853535	1.87767e-08		1.21429	1.09765
1.27755	1.23447		1	0.224642		0.888889	4.76404e-14		0.733333	1.30616e-05		0.888889	1.52666e-08		1.28571	3.02555
1.37551	2.19406		1.04545	0.230156		0.924242	6.109e-14		0.781818	2.5428e-05		0.924242	1.77479e-08		1.35714	6.72057
1.47347	2.48433		1.09091	0.243754		0.959596	8.81102e-14		0.830303	6.02121e-05		0.959596	3.28448e-08		1.42857	10.9048
1.57143	1.76489		1.13636	0.298093		0.99495	1.50465e-13		0.878788	0.000165277		0.99495	8.81153e-08		1.5	12.5731
1.66939	0.926419		1.18182	0.39797		1.0303	3.16184e-14		0.927273	0.000507837		1.0303	3.36368e-07		1.57143	10.6581
1.76735	0.442379		1.22727	0.58575		1.06566	1.23073e-13		0.975758	0.00164961		1.06566	1.63098e-06		1.64286	7.16182
1.86531	0.235182		1.27273	1.06857		1.10101	4.49703e-14		1.02424	0.00560516		1.10101	9.95708e-06		1.71429	4.17898
1.96327	0.15074		1.31818	1.80311		1.13636	3.30076e-14		1.07273	0.0189311		1.13636	7.17008e-05		1.78571	2.3213
2.06122	0.116081		1.36364	2.99874		1.17172	2.82857e-19		1.12121	0.0601919		1.17172	0.000529575		1.85714	1.31839
2.15918	0.101425		1.40909	5.00297		1.20707	2.82857e-19		1.1697	0.179725		1.20707	0.0039111		1.92857	0.801516
2.25714	0.0954893		1.45455	7.55725		1.24242	2.19031e-16		1.21818	0.465881		1.24242	0.0260404		2	0.533558
2.3551	0.0910101		1.5	9.578		1.27778	2.10581e-12		1.26667	1.06052		1.27778	0.14641		2.07143	0.389423
2.45306	0.0849031		1.54545	10.2299		1.31313	7.50779e-09		1.31515	2.03327		1.31313	0.652365		2.14286	0.307055
2.55102	0.0759565		1.59091	9.78681		1.34848	4.01194e-06		1.36364	3.27661		1.34848	2.19312		2.21429	0.255237
2.64898	0.0660982		1.63636	8.57207		1.38384	0.000805601		1.41212	4.47681		1.38384	5.05764		2.28571	0.217154
2.74694	0.056015		1.68182	6.54643		1.41919	0.0533854		1.46061	5.11282		1.41919	7.95208		2.35714	0.183707
2.8449	0.0469363		1.72727	5.09119		1.45455	0.819355		1.50909	5.19629		1.45455	7.69989		2.42857	0.150512
2.94286	0.0390207		1.77273	3.90265		1.4899	7.40175		1.55758	4.5671		1.4899	4.83493		2.5	0.11692
3.04082	0.0326344		1.81818	3.12542		1.52525	22.0693		1.60606	3.76562		1.52525	1.86702		2.57143	0.0848059
3.13878	0.027489		1.86364	2.41114		1.56061	42.2159		1.65455	2.91108		1.56061	0.43874		2.64286	0.0569045
3.23673	0.0233317		1.90909	2.06398		1.59596	36.8104		1.70303	2.19252		1.59596	0.0607338		2.71429	0.0351922
3.33469	0.0199531		1.95455	1.92018		1.63131	21.7636		1.75152	1.61729		1.63131	0.00537395		2.78571	0.0200817
3.43265	0.0171063		2	1.73222		1.66667	9.15773		1.8	1.22411		1.66667	0.00028699		2.85714	0.0106296
3.53061	0.0146736		2.04545	1.71455		1.70202	6.11168		1.84848	0.939445		1.70202	9.74705e-06		2.92857	0.00525884
3.62857	0.012569		2.09091	1.76441		1.73737	2.23416		1.89697	0.737498		1.73737	2.22727e-07		3	0.00245723
3.72653	0.010741		2.13636	1.74222		1.77273	1.60005		1.94545	0.598789		1.77273	3.33476e-09		3.07143	0.00109668
3.82449	0.00921896		2.18182	1.69063		1.80808	0.835033		1.99394	0.505066		1.80808	3.44504e-11		3.14286	0.000472985
3.92245	0.00798163		2.22727	1.69899		1.84343	0.48065		2.04242	0.433056		1.84343	2.64511e-13		3.21429	0.000199484
4.02041	0.00703592		2.27273	1.61827		1.87879	0.421542		2.09091	0.380086		1.87879	1.73679e-13		3.28571	8.32455e-05
4.11837	0.00645666		2.31818	1.54416		1.91414	0.363417		2.13939	0.338922		1.91414	9.94568e-14		3.35714	3.47404e-05
4.21633	0.00619905		2.36364	1.32981		1.94949	0.393399		2.18788	0.30263		1.94949	6.32525e-14		3.42857	1.46446e-05
4.31429	0.00634604		2.40909	1.00931		1.98485	0.554203		2.23636	0.272644		1.98485	4.57705e-14		3.5	6.29451e-06
4.41224	0.00705363		2.45455	0.871402		2.0202	0.676084		2.28485	0.243301		2.0202	3.70927e-14		3.57143	2.77746e-06
4.5102	0.00862994		2.5	0.569269		2.05556	0.793581		2.33333	0.216594		2.05556	3.47594e-14		3.64286	1.26742e-06
4.60816	0.011731		2.54545	0.442953		2.09091	1.25807		2.38182	0.191255		2.09091	3.80749e-14		3.71429	6.01273e-07
4.70612	0.0178572		2.59091	0.318222		2.12626	1.61745		2.4303	0.167156		2.12626	5.03287e-14		3.78571	2.97859e-07
4.80408	0.0305941		2.63636	0.228496		2.16162	2.17337		2.47879	0.14621		2.16162	8.48022e-14		3.85714	1.54643e-07
4.90204	0.0589513		2.68182	0.170283		2.19697	3.66545		2.52727	0.126474		2.19697	2.00166e-13		3.92857	8.43604e-08
5	0.255448		2.72727	0.131508		2.23232	4.61347		2.57576	0.10826		2.23232	3.49697e-14		4	9.69343e-08
			2.77273	0.107364		2.26768	4.20813		2.62424	0.0936269		2.26768	7.78618e-14
			2.81818	0.0735861		2.30303	5.80083		2.67273	0.080822		2.30303	2.37997e-13
			2.86364	0.0655015		2.33838	5.70416		2.72121	0.0698228		2.33838	6.03189e-14
			2.90909	0.0546182		2.37374	5.83315		2.7697	0.0611239		2.37374	2.06591e-13
			2.95455	0.0509155		2.40909	6.14988		2.81818	0.0541145		2.40909	6.10355e-14
			3	0.0485735		2.44444	5.66631		2.86667	0.0480359		2.44444	2.42055e-13
			3.04545	0.0509145		2.4798	5.27259		2.91515	0.0433729		2.4798	8.83982e-14
			3.09091	0.0531321		2.51515	4.48397		2.96364	0.0394599		2.51515	2.87657e-14
			3.13636	0.0579061		2.55051	3.72385		3.01212	0.0362681		2.55051	1.18821e-13
			3.18182	0.0634689		2.58586	2.3477		3.06061	0.0338966		2.58586	4.52085e-14
			3.22727	0.0691209		2.62121	2.49292		3.10909	0.0316733		2.62121	2.17284e-13
			3.27273	0.0808055		2.65657	1.82702		3.15758	0.0302653		2.65657	9.99534e-14
			3.31818	0.0935949		2.69192	1.41318		3.20606	0.0288497		2.69192	4.35645e-14
			3.36364	0.107079		2.72727	1.2634		3.25455	0.0275231		2.72727	2.33404e-13
			3.40909	0.109811		2.76263	1.0361		3.30303	0.0263865		2.76263	1.21769e-13
			3.45455	0.118854		2.79798	1.02198		3.35152	0.0253622		2.79798	6.21232e-14
			3.5	0.1227		2.83333	0.742513		3.4	0.0242832		2.83333	3.04395e-14
			3.54545	0.114418		2.86869	0.698031		3.44848	0.0231227		2.86869	1.77705e-13
			3.59091	0.10078		2.90404	0.630343		3.49697	0.0221257		2.90404	1.02186e-13
			3.63636	0.0859522		2.93939	0.531567		3.54545	0.0208254		2.93939	5.79887e-14
			3.68182	0.0654209		2.97475	0.463336		3.59394	0.019511		2.97475	3.23428e-14
			3.72727	0.0452949		3.0101	0.566924		3.64242	0.0182145		3.0101	2.07083e-13
			3.77273	0.0299336		3.04545	0.555552		3.69091	0.0169047		3.04545	1.32103e-13
			3.81818	0.0183744		3.08081	0.475053		3.73939	0.0156282		3.08081	8.44399e-14
			3.86364	0.0102267		3.11616	0.305853		3.78788	0.0143476		3.11616	5.34801e-14
			3.90909	0.00550342		3.15152	0.369584		3.83636	0.0130942		3.15152	3.38723e-14
			3.95455	0.00274866		3.18687	0.336567		3.88485	0.0119301		3.18687	2.38458e-13
			4	0.00129014		3.22222	0.316357		3.93333	0.0108649		3.22222	1.68463e-13
			4.04545	0.000590443		3.25758	0.380637		3.98182	0.00991766		3.25758	1.20153e-13
			4.09091	0.000270049		3.29293	0.250503		4.0303	0.0091072		3.29293	8.57029e-14
			4.13636	0.000124693		3.32828	0.279756		4.07879	0.00841932		3.32828	6.15402e-14
			4.18182	5.7494e-05		3.36364	0.226664		4.12727	0.00786276		3.36364	4.46548e-14
			4.22727	2.74121e-05		3.39899	0.177966		4.17576	0.00739958		3.39899	3.25731e-14
			4.27273	1.37941e-05		3.43434	0.17461		4.22424	0.00714193		3.43434	2.55444e-13
			4.31818	7.82036e-06		3.4697	0.127982		4.27273	0.00698187		3.4697	2.02948e-13
			4.36364	4.67848e-06		3.50505	0.109152		4.32121	0.00697961		3.50505	1.63117e-13
			4.40909	3.24449e-06		3.5404	0.0940076		4.3697	0.00716701		3.5404	1.32087e-13
			4.45455	2.51877e-06		3.57576	0.0968815		4.41818	0.00753622		3.57576	1.08543e-13
			4.5	2.31388e-06		3.61111	0.0932043		4.46667	0.00814801		3.61111	9.02747e-14
			4.54545	2.52563e-06		3.64646	0.101106		4.51515	0.0090825		3.64646	7.6514e-14
			4.59091	3.28598e-06		3.68182	0.0757232		4.56364	0.0104629		3.68182	6.56628e-14
			4.63636	5.25557e-06		3.71717	0.0604328		4.61212	0.0124189		3.71717	5.72857e-14
			4.68182	1.06201e-05		3.75253	0.0657912		4.66061	0.0153099		3.75253	5.07732e-14
			4.72727	2.70896e-05		3.78788	0.0636985		4.70909	0.0194338		3.78788	4.57423e-14
			4.77273	8.60765e-05		3.82323	0.0636382		4.75758	0.0255919		3.82323	4.21145e-14
			4.81818	0.000355742		3.85859	0.0828655		4.80606	0.0347708		3.85859	3.92988e-14
			4.86364	0.00191582		3.89394	0.101131		4.85455	0.0490027		3.89394	3.73037e-14
			4.90909	0.0127855		3.92929	0.121733		4.90303	0.0710515		3.92929	3.60482e-14
			4.95455	0.115201		3.96465	0.135979		4.95152	0.106581		3.96465	3.53794e-14
			5	2.62463		4	0.42417		5	0.328503		4	7.08012e-14

## Sheet: Figure 4B
Top												Bottom
Main Panel
50 mM NaCl, 0.3 mg/mL			50 mM NaCl, 2.3 mg/mL			50 mM NaCl, 5.6 mg/mL			50 mM NaCl, 10.1 mg/mL			50 mM NaCl, 0.3 mg/mL			50 mM NaCl, 2.3 mg/mL			50 mM NaCl, 5.6 mg/mL			50 mM NaCl, 10.1 mg/mL
0	0		0	0		0	0		0	0		0	0		0	0		0	0		0	0
1.52446	0		1.52446	0		1.52446	0		1.52446	0		1.54499	0		1.54499	0		1.54499	0		1.54499	0
1.52446	1095.77		1.52446	1095.77		1.52446	1095.77		1.52446	1095.77		1.54499	2051.06		1.54499	2051.06		1.54499	2051.06		1.54499	2051.06
1.52459	1095.93		1.52471	1096.07		1.52476	1096.14		1.5248	1096.18		1.54505	2050.53		1.5451	2050.1		1.54513	2049.9		1.54515	2049.77
1.52473	1096.1		1.52498	1096.4		1.5251	1096.55		1.52518	1096.64		1.54512	2049.97		1.54523	2049.05		1.54529	2048.61		1.54532	2048.32
1.52488	1096.28		1.52528	1096.76		1.52548	1097		1.52562	1097.16		1.54519	2049.38		1.54537	2047.9		1.54546	2047.17		1.54552	2046.67
1.52504	1096.47		1.52561	1097.16		1.5259	1097.51		1.5261	1097.75		1.54527	2048.76		1.54553	2046.64		1.54566	2045.56		1.54575	2044.82
1.5252	1096.66		1.52597	1097.58		1.52637	1098.07		1.52665	1098.41		1.54535	2048.11		1.5457	2045.27		1.54588	2043.77		1.54601	2042.73
1.52537	1096.87		1.52636	1098.05		1.52689	1098.7		1.52727	1099.15		1.54543	2047.42		1.54588	2043.76		1.54612	2041.77		1.5463	2040.38
1.52555	1097.08		1.52679	1098.57		1.52747	1099.39		1.52797	1099.98		1.54552	2046.7		1.54608	2042.1		1.5464	2039.54		1.54662	2037.72
1.52574	1097.31		1.52725	1099.13		1.52812	1100.17		1.52875	1100.92		1.54561	2045.94		1.54631	2040.29		1.54671	2037.06		1.547	2034.73
1.52594	1097.55		1.52776	1099.74		1.52884	1101.03		1.52963	1101.98		1.54571	2045.13		1.54655	2038.31		1.54705	2034.3		1.54742	2031.36
1.52615	1097.8		1.52832	1100.41		1.52964	1101.99		1.53062	1103.18		1.54581	2044.29		1.54682	2036.14		1.54744	2031.22		1.5479	2027.56
1.52636	1098.06		1.52893	1101.14		1.53052	1103.06		1.53174	1104.52		1.54592	2043.4		1.54712	2033.77		1.54787	2027.8		1.54844	2023.29
1.52659	1098.33		1.52959	1101.93		1.53151	1104.25		1.53299	1106.03		1.54604	2042.47		1.54744	2031.18		1.54835	2023.98		1.54905	2018.49
1.52683	1098.62		1.53031	1102.81		1.53261	1105.57		1.5344	1107.73		1.54616	2041.48		1.5478	2028.34		1.54889	2019.75		1.54974	2013.09
1.52709	1098.93		1.5311	1103.76		1.53383	1107.04		1.53599	1109.65		1.54629	2040.45		1.54819	2025.24		1.54949	2015.03		1.55053	2007.03
1.52735	1099.24		1.53197	1104.8		1.53519	1108.68		1.53777	1111.8		1.54642	2039.36		1.54862	2021.85		1.55017	2009.8		1.55143	2000.23
1.52763	1099.58		1.53291	1105.93		1.5367	1110.5		1.53978	1114.23		1.54656	2038.21		1.54909	2018.14		1.55093	2004		1.55244	1992.62
1.52792	1099.93		1.53394	1107.18		1.53838	1112.53		1.54204	1116.96		1.54672	2037		1.54961	2014.1		1.55178	1997.56		1.55359	1984.09
1.52823	1100.3		1.53507	1108.53		1.54024	1114.78		1.54457	1120.03		1.54687	2035.73		1.55019	2009.69		1.55274	1990.42		1.5549	1974.55
1.52855	1100.68		1.53629	1110.01		1.54231	1117.29		1.54741	1123.49		1.54704	2034.39		1.55082	2004.87		1.55381	1982.52		1.55639	1963.91
1.52888	1101.09		1.53763	1111.63		1.5446	1120.08		1.5506	1127.38		1.54722	2032.98		1.55151	1999.62		1.55501	1973.78		1.55808	1952.05
1.52924	1101.51		1.5391	1113.4		1.54716	1123.18		1.55419	1131.75		1.5474	2031.5		1.55227	1993.9		1.55636	1964.14		1.56	1938.86
1.52961	1101.96		1.54069	1115.33		1.54999	1126.63		1.55821	1136.67		1.5476	2029.95		1.55311	1987.67		1.55787	1953.5		1.56219	1924.21
1.53	1102.43		1.54243	1117.44		1.55313	1130.46		1.56271	1142.2		1.5478	2028.31		1.55403	1980.9		1.55957	1941.78		1.56469	1907.98
1.53041	1102.92		1.54433	1119.74		1.55661	1134.72		1.56776	1148.42		1.54802	2026.59		1.55504	1973.53		1.56149	1928.89		1.56754	1890.05
1.53083	1103.43		1.5464	1122.26		1.56047	1139.45		1.57342	1155.41		1.54825	2024.78		1.55616	1965.52		1.56364	1914.75		1.5708	1870.31
1.53129	1103.97		1.54865	1125		1.56475	1144.71		1.57975	1163.26		1.54849	2022.87		1.55739	1956.83		1.56607	1899.25		1.57452	1848.63
1.53176	1104.54		1.55111	1128		1.5695	1150.56		1.58683	1172.08		1.54875	2020.87		1.55875	1947.4		1.5688	1882.33		1.57878	1824.91
1.53225	1105.14		1.55379	1131.27		1.57475	1157.06		1.59474	1181.99		1.54902	2018.77		1.56025	1937.2		1.57188	1863.87		1.58366	1799.06
1.53277	1105.76		1.55671	1134.84		1.58056	1164.27		1.60357	1193.11		1.5493	2016.55		1.5619	1926.15		1.57537	1843.81		1.58926	1771.03
1.53332	1106.42		1.55989	1138.74		1.58698	1172.28		1.61342	1205.58		1.5496	2014.23		1.56372	1914.22		1.5793	1822.06		1.59571	1740.78
1.53389	1107.11		1.56336	1143		1.59408	1181.17		1.62439	1219.57		1.54991	2011.79		1.56573	1901.35		1.58376	1798.58		1.60312	1708.32
1.53449	1107.83		1.56713	1147.64		1.60193	1191.03		1.6366	1235.26		1.55025	2009.22		1.56796	1887.49		1.5888	1773.3		1.61168	1673.7
1.53512	1108.59		1.57123	1152.7		1.61058	1201.98		1.65017	1252.84		1.5506	2006.53		1.57042	1872.58		1.59452	1746.21		1.62156	1637.04
1.53578	1109.39		1.5757	1158.23		1.62012	1214.11		1.66523	1272.52		1.55097	2003.69		1.57313	1856.57		1.60101	1717.31		1.63299	1598.53
1.53647	1110.23		1.58055	1164.26		1.63063	1227.57		1.68191	1294.55		1.55136	2000.72		1.57614	1839.43		1.6084	1686.63		1.64624	1558.43
1.5372	1111.1		1.58583	1170.83		1.64219	1242.48		1.70037	1319.19		1.55178	1997.6		1.57948	1821.11		1.61681	1654.25		1.66162	1517.09
1.53796	1112.02		1.59156	1178		1.6549	1259		1.72076	1346.73		1.55221	1994.33		1.58318	1801.57		1.62639	1620.28		1.67949	1474.94
1.53876	1112.99		1.59779	1185.82		1.66885	1277.29		1.74323	1377.49		1.55267	1990.89		1.58728	1780.78		1.63734	1584.87		1.70029	1432.53
1.5396	1114.01		1.60454	1194.34		1.68415	1297.52		1.76794	1411.82		1.55316	1987.28		1.59183	1758.74		1.64985	1548.25		1.72451	1390.49
1.54048	1115.07		1.61187	1203.62		1.7009	1319.9		1.79508	1450.12		1.55367	1983.5		1.59689	1735.44		1.66417	1510.7		1.75274	1349.56
1.5414	1116.19		1.61982	1213.73		1.71922	1344.65		1.8248	1492.8		1.55421	1979.53		1.60252	1710.87		1.68058	1472.56		1.78561	1310.57
1.54236	1117.36		1.62843	1224.75		1.73922	1371.98		1.85729	1540.35		1.55479	1975.37		1.60879	1685.08		1.6994	1434.22		1.82386	1274.47
1.54338	1118.59		1.63775	1236.74		1.76103	1402.16		1.8927	1593.29		1.55539	1971.01		1.61577	1658.1		1.72099	1396.17		1.86828	1242.29
1.54444	1119.88		1.64783	1249.8		1.78475	1435.47		1.93122	1652.24		1.55603	1966.45		1.62356	1630		1.74579	1358.93		1.91973	1215.2
1.54556	1121.23		1.65874	1264.01		1.81053	1472.2		1.973	1717.9		1.55671	1961.66		1.63226	1600.87		1.77425	1323.11		1.97906	1194.51
1.54672	1122.65		1.67051	1279.47		1.83847	1512.7		2.0182	1791.08		1.55742	1956.65		1.64198	1570.82		1.8069	1289.39		2.0471	1181.72
1.54795	1124.14		1.68322	1296.28		1.86872	1557.31		2.06697	1872.78		1.55817	1951.4		1.65286	1540		1.84432	1258.49		2.12455	1178.59
1.54923	1125.71		1.69692	1314.55		1.90139	1606.47		2.11941	1964.21		1.55897	1945.92		1.66503	1508.57		1.88711	1231.25		2.21193	1187.19
1.55058	1127.35		1.71167	1334.41		1.93661	1660.61		2.17565	2066.86		1.55981	1940.17		1.67867	1476.74		1.9359	1208.55		2.30944	1210.02
1.55058	0		1.71167	0		1.93661	0		2.17565	0		1.55981	0		1.67867	0		1.9359	0		2.30944	0
3	0		3	0		3	0		3	0		3	0		3	0		3	0		3	0
Inset												Inset
															sw fit 2 step		Kd1 = 5.4 mM
sw data			sw fit isodesmic	Kdiso = 3.0 mM								sw data					Kd2..iso = 2.19 mM
c (uM)	sw (S)											c (uM)	sw (S)		3.2e-06	1.54457
3.2e-05	1.552		3.2e-06	1.53131								3.2e-05	1.552		3.77e-06	1.54471
0.00023	1.607		3.77191e-06	1.53156								0.00023	1.607		4.45e-06	1.54488
0.000566	1.724		4.44604e-06	1.53186								0.000566	1.724		5.24e-06	1.54507
0.00101	1.899		5.24065e-06	1.53222								0.00101	1.899		6.18e-06	1.5453
			6.17727e-06	1.53263											7.28e-06	1.54557
			7.28129e-06	1.53312											8.58e-06	1.54589
			8.58262e-06	1.5337											1.01e-05	1.54627
			1.01165e-05	1.53438											1.19e-05	1.54671
			1.19246e-05	1.53518											1.41e-05	1.54724
			1.40558e-05	1.53613											1.66e-05	1.54786
			1.65679e-05	1.53724											1.95e-05	1.54859
			1.95289e-05	1.53854											2.3e-05	1.54946
			2.30192e-05	1.54008											2.71e-05	1.5505
			2.71332e-05	1.54189											3.2e-05	1.55172
			3.19826e-05	1.54401											3.77e-05	1.55317
			3.76986e-05	1.54651											4.44e-05	1.55489
			4.44362e-05	1.54944											5.24e-05	1.55694
			5.23779e-05	1.55288											6.17e-05	1.55937
			6.1739e-05	1.55691											7.28e-05	1.56228
			7.27732e-05	1.56164											8.58e-05	1.56576
			8.57794e-05	1.56717											0.000101	1.56992
			0.00010111	1.57363											0.000119	1.57491
			0.000119181	1.58117											0.00014	1.58092
			0.000140481	1.58996											0.000166	1.58817
			0.000165588	1.60019											0.000195	1.59693
			0.000195183	1.61207											0.00023	1.60757
			0.000230066	1.62583											0.000271	1.62049
			0.000271185	1.64173											0.00032	1.63625
			0.000319651	1.66006											0.000377	1.6555
			0.00037678	1.68112											0.000444	1.67904
			0.00044412	1.70525											0.000523	1.70781
			0.000523494	1.73278											0.000617	1.74295
			0.000617054	1.76409											0.000727	1.78568
			0.000727336	1.79955											0.000857	1.83737
			0.000857327	1.83954											0.001011	1.89933
			0.00101055	1.88443											0.001191	1.97274
			0.00119116	1.93457											0.001404	2.05843
			0.00140405	1.99031											0.001655	2.15671
			0.00165498	2.05189											0.001951	2.26722
			0.00195076	2.11951											0.002299	2.38894
			0.00229941	2.19324											0.00271	2.52022
			0.00271037	2.27302											0.003195	2.65897
			0.00319477	2.35861											0.003766	2.80292
			0.00376575	2.44961											0.004439	2.94977
			0.00443877	2.54543											0.005232	3.09738
			0.00523208	2.64536											0.006167	3.24388
			0.00616718	2.74856											0.007269	3.38769
			0.00726939	2.85411											0.008569	3.52756
			0.0085686	2.96109											0.0101	3.66254
			0.0101	3.06856

## Sheet: Figure 5C
		Measurements
Time (ms)		1	2	3	4	5
0.711		0.0001547	-6.2602e-05	-6.739e-06	3.4272e-05	-4.2899e-05
6.06		0.00010208	0.00011578	5.9638e-05	5.3294e-05	7.513e-05
11.4		0.00021869	5.8795e-05	0.00017395	8.5502e-05	0.00010213
16.7		-4.4707e-05	0.00017273	-3.5963e-05	3.3453e-05	1.9393e-05
22.1		0.00012893	0.00017871	0.00015708	2.3592e-05	-0.00010599
27.4		8.0283e-05	0.00010895	0.00011078	5.6994e-05	4.4619e-05
32.8		9.7312e-05	0.00013488	5.6311e-05	0.00018529	1.3255e-05
38.1		0.0001264	7.9987e-05	8.4126e-05	2.9279e-05	5.6692e-05
43.5		0.00010669	5.2955e-05	0.00010475	7.8455e-05	2.0311e-05
48.8		0.00015616	0.0001347	0.00014713	8.1451e-05	1.0588e-05
54.2		0.00020558	0.00037196	2.2122e-05	0.0002998	0.00021778
59.5		0.00015543	7.5893e-05	0.00012345	9.1889e-05	6.8307e-05
64.9		0.00013714	0.0002127	0.00010777	0.00015828	0.00013059
70.2		0.00019642	8.6728e-05	8.9592e-05	0.00016661	8.7477e-05
75.5		0.00011599	0.0001212	0.00014747	0.00013264	0.00011931
80.9		0.0001196	9.3675e-05	9.5939e-05	0.00010512	0.00010091

## Sheet: Figure 7A
time (ms)	measurements
0.711	0.000668	0.000358	0.000348	0.000295	0.000393
6.06	0.002037	0.000819	0.000573	0.000728	0.000593
11.4	0.004412	0.003447	0.001114	0.000745	0.0006
16.7	0.004812	0.007318	0.004726	0.002022	0.001184
22.1	0.006483	0.008021	0.007596	0.003982	0.000726
27.4	0.006665	0.006973	0.007915	0.006691	0.002612
32.8	0.006596	0.007196	0.00851	0.007471	0.003154
38.1	0.007322	0.00686	0.00702	0.008026	0.006081
43.5	0.008056	0.007309	0.007468	0.008004	0.007085
48.8	0.0086	0.007284	0.007071	0.007738	0.007947
54.2	0.00857	0.007698	0.007313	0.007646	0.007947
59.5	0.008278	0.007773	0.006798	0.007224	0.007947
64.9	0.007952	0.007988	0.007602	0.007197	0.007947
70.2	0.008077	0.008	0.007548	0.00674	0.007947
75.5	0.007817	0.007397	0.007588	0.00727	0.007947
80.9	0.007535	0.007363	0.007617	0.00727	0.007947

## Sheet: Figure 7B
time (ms)	measurements
0.711	0.00026	0.000186	0.000157	0.000185
6.06	0.000743	0.000496	0.000389	0.000268
11.4	0.000924	0.001614	0.000479	0.000325
16.7	0.002462	0.003219	0.002356	0.000553
22.1	0.002418	0.004344	0.004767	0.002213
27.4	0.00286	0.003929	0.005223	0.004008
32.8	0.003279	0.004032	0.005191	0.005375
38.1	0.004825	0.004028	0.004375	0.005712
43.5	0.00548	0.004392	0.004787	0.005533
48.8	0.006171	0.004912	0.004227	0.004625
54.2	0.005662	0.005248	0.00445	0.0051
59.5	0.006265	0.005461	0.004878	0.004552
64.9	0.004973	0.005852	0.004944	0.004388
70.2	0.005147	0.005275	0.005606	0.004553
75.5	0.005041	0.005231	0.005388	0.00489
80.9	0.004888	0.00524	0.005541	0.00489

## Sheet: Figure 7C
time (ms)	measurements
0.711	4.8e-05	-2e-05	-5.4e-05	-1e-06	-2.8e-05	6.6e-05	-5.4e-05	-2e-05	-8.4e-05	2.1e-05	-8.5e-05
6.06	0.000156	0.000182	7.1e-05	4.7e-05	0.000114	0.000225	0.000113	0.000113	3.4e-05	0.000176	0.0001
11.4	0.000413	0.000456	0.000376	0.000207	0.000344	0.000471	0.000291	0.00015	0.0002	0.000347	0.00019
16.7	0.000413	0.000456	0.000536	0.000369	0.000392	0.000426	0.000527	0.00039	0.000629	0.000558	0.00019
22.1	0.000243	0.000329	0.000793	0.000517	0.00012	0.000117	0.000463	0.000758	0.00033	5.6e-05	0.000217
27.4	0.000175	0.000281	0.000947	0.001046	0.000204	0.00023	0.000269	0.001038	0.000237	0.000244	0.000293
32.8	0.000525	0.00024	0.000505	0.001849	0.000755	0.000282	0.000483	0.001369	0.00081	0.000253	0.000242
38.1	0.001383	0.000276	0.000711	0.001718	0.001781	0.000455	0.000243	0.000619	0.001841	0.000528	0.000217
43.5	0.001877	0.000924	0.0006	0.001127	0.002152	0.000953	0.000388	0.000993	0.0019	0.001345	0.000258
48.8	0.002374	0.001616	0.000718	0.001528	0.002258	0.001875	0.000477	0.000625	0.001667	0.001907	0.000187
54.2	0.002065	0.002063	0.001286	0.00125	0.001421	0.001915	0.001016	0.000802	0.001211	0.002158	0.000933
59.5	0.001781	0.002324	0.001826	0.001172	0.001735	0.002213	0.001913	0.00065	0.001167	0.002314	0.001587
64.9	0.001839	0.002177	0.002195	0.001357	0.001413	0.001543	0.002078	0.001402	0.001034	0.001347	0.002147
70.2	0.001598	0.001851	0.002432	0.001603	0.001483	0.001845	0.00206	0.00191	0.001254	0.001482	0.002026
75.5	0.001542	0.001821	0.002344	0.002313	0.00144	0.001404	0.001929	0.002098	0.001552	0.001193	0.001691
80.9	0.00191	0.00153	0.00171	0.00221	0.001738	0.001315	0.001747	0.002255	0.001871	0.001267	0.001546

[truncated: 19 more sheets: Figure 7D, Figure 7E, Figure 7F, Figure 8B, Figure 9A, Figure 9B, Supplementary Figure 1B, Supplementary Figure 1C, Supplementary Figure 2A, Supplementary Figure 2B, Supplementary Figure 4A, Supplementary Figure 4B, Supplementary Figure 5B, Supplementary Figure 5D, Supplementary Figure 6C, Supplementary Figure 9, Supplementary Figure 12A, Supplementary Figure 12B, Supplementary Figure 13]
